# Supplementary material for: Cerebrospinal Fluid Chitinases as Biomarkers for Amyotrophic Lateral Sclerosis
Source: Diagnostics (Basel). 2021 Jul 5;11(7):1210. doi: 10.3390/diagnostics11071210 (PMC8305219; doi:10.3390/diagnostics11071210)
Supplement: Supplementary file 1 [file diagnostics-11-01210-s001.zip]

Archive with 1 entries (1 files):
- Figure S1_250521.pdf
